# Supplementary material for: 2NPLGBM: a genomic model that merges the strengths of classical and machine learning methods in genomic prediction
Source: Plant Methods. 2026 May 28;22:50. doi: 10.1186/s13007-026-01545-2 (PMC13221760; doi:10.1186/s13007-026-01545-2)
Supplement: Supplementary file 1 — Supplementary Material 1. Sheet 1: Hyperparameters tuned with Bayesian optimization for LightGBM modelsimplemented. Sheet 2: Prediction ability and selection efficiency of LOYO validation scheme Sheet 3: Prediction ability and selection efficiency of RW validation scheme Sheet 4: Prediction ability and selection efficiency of 5-Fold validation Sheet 5: Prediction ability and selection efficiency ofTester_CVO validation scheme Sheet 6: Prediction ability and selection efficiency of Tester_CVOO validation scheme Sheet 7: Variance Components and Heritability estimate for all traits Sheet 8: Number of testers per year Sheet 9: Number of Hybrids per testers Sheet 10:Selection efficiency at 5%, 10%, 20% and 30% level of selection [file 13007_2026_1545_MOESM1_ESM.xlsx]

## Sheet: Table 1 - Hyperparameters tuned
Hyperparameter	Meaning	Min	Max
n_estimators	Number of boosting trees (iterations).	1000	4000
learning_rate	Step size controlling how much each tree contributes to the model.	0.001	0.3
num_leaves	Maximum number of leaves per tree, controlling model complexity.	10	1000
max_depth	The maximum depth of a decision tree	2	50
min_child_weight	The minimum sum of instance weights needed in a child node	0.01	20
subsample	The fraction of training data randomly sampled for each boosting round	0.1	1
colsample_bytree	The fraction of features used to build each tree	0.1	1
reg_alpha	L1 regularization term applied to leaf weights to reduce overfitting	10	200
reg_lambda	L2 regularization term applied to leaf weights to stabilize the model	1	10
min_child_samples	Minimum number of observations required in a leaf node.	1	200

## Sheet: Table 2 - LOYO
Trait	Model	pearsonr_Fold_2018	pearsonr_Fold_2019	pearsonr_Fold_2020	pearsonr_Fold_2021	pearsonr_Fold_2022	pearsonr_Fold_2023	pearsonr_mean	pearsonr_sd	pearsonr_se	VALIDATION	Percentage Increase Using GBLUP_ADD as the Base Model
PH	2NPLGBM	0.574619	0.701533	0.882651	0.913272	0.88321	0.850325	0.800935	0.13387	0.054652	LOYO	5.7477
PH	LGBM	0.595508	0.705531	0.880305	0.9155	0.887986	0.851932	0.806127	0.127078	0.0518793	LOYO	6.43323
PH	GBLUP_ADDOM	0.528474	0.659263	0.875595	0.911206	0.841947	0.794508	0.768499	0.146595	0.0598471	LOYO	1.46515
PH	GBLUP_ADD	0.516452	0.647171	0.862549	0.897784	0.834428	0.786027	0.757402	0.146781	0.0599231	LOYO
DTA	GBLUP_ADD	0.351737	0.776487	0.770392	0.902564	0.684961	0.831914	0.719676	0.185094	0.0534321	LOYO
DTA	GBLUP_ADDOM	0.351737	0.776487	0.781588	0.910174	0.684961	0.831914	0.72281	0.18707	0.0540023	LOYO	0.435516
DTA	LGBM	0.247279	0.761596	0.753836	0.910227	0.826596	0.895735	0.732545	0.246507	0.100636	LOYO	1.78818
DTA	2NPLGBM	0.278384	0.764742	0.834253	0.918731	0.827662	0.892761	0.752755	0.227466	0.0928626	LOYO	4.59647
DTS	GBLUP_ADD	0.311406	0.758645	0.795356	0.901322	0.710644	0.839987	0.71956	0.200673	0.0579292	LOYO
DTS	GBLUP_ADDOM	0.310461	0.759016	0.810484	0.91156	0.711139	0.839987	0.723774	0.203834	0.083215	LOYO	0.585733
DTS	LGBM	0.209029	0.747301	0.852467	0.911491	0.822587	0.886182	0.738176	0.26541	0.108353	LOYO	2.58717
DTS	2NPLGBM	0.197699	0.745856	0.850554	0.92164	0.82357	0.885238	0.737426	0.258449	0.0746078	LOYO	2.48298
GY	2NPLGBM	-0.0602065	0.278325	0.672796	0.678474	0.74251	0.731471	0.507228	0.327646	0.133761	LOYO	14.4639
GY	LGBM	0.00625943	0.283404	0.626128	0.686661	0.726962	0.708975	0.506398	0.295425	0.120607	LOYO	14.2766
GY	GBLUP_ADDOM	-0.100875	0.186012	0.645187	0.700672	0.698513	0.641157	0.461778	0.338099	0.138028	LOYO	4.20731
GY	GBLUP_ADD	-0.110186	0.16138	0.631883	0.681831	0.681445	0.612449	0.443134	0.335741	0.137066	LOYO
Trait	Model	Select_eff_Fold_2018	Select_eff_Fold_2019	Select_eff_Fold_2020	Select_eff_Fold_2021	Select_eff_Fold_2022	Select_eff_Fold_2023	Select_eff_mean	Select_eff_sd	Select_eff_se	VALIDATION	Percentage Increase Using GBLUP_ADD as the Base Model
PH	2NPLGBM	0.427711	0.508108	0.75	0.728723	0.643678	0.632184	0.615067	0.125522	0.0512441	LOYO	11.7242
PH	LGBM	0.445783	0.491892	0.707447	0.739362	0.655172	0.643678	0.613889	0.118517	0.0483842	LOYO	11.5101
PH	GBLUP_ADDOM	0.373494	0.443243	0.739362	0.739362	0.54023	0.551724	0.564569	0.150394	0.0613981	LOYO	2.55137
PH	GBLUP_ADD	0.337349	0.427027	0.707447	0.739362	0.54023	0.551724	0.550523	0.155619	0.0635313	LOYO
DTA	2NPLGBM	0.313253	0.6	0.679144	0.744681	0.689655	0.747126	0.628977	0.156127	0.0450701	LOYO	20.2254
DTA	LGBM	0.331325	0.589189	0.620321	0.739362	0.678161	0.770115	0.621412	0.157756	0.0644037	LOYO	18.7795
DTA	GBLUP_ADDOM	0.307229	0.52973	0.625668	0.702128	0.448276	0.563218	0.529375	0.132245	0.0381757	LOYO	1.18708
DTA	GBLUP_ADD	0.307229	0.52973	0.620321	0.670213	0.448276	0.563218	0.523164	0.124277	0.0358757	LOYO
DTS	2NPLGBM	0.325301	0.562162	0.609626	0.611702	0.609195	0.655172	0.562193	0.114155	0.0329538	LOYO	10.924
DTS	LGBM	0.319277	0.567568	0.598931	0.617021	0.62069	0.655172	0.56311	0.122845	0.0501514	LOYO	13.9652
DTS	GBLUP_ADDOM	0.361446	0.567568	0.529412	0.617021	0.448276	0.517241	0.506827	0.0863551	0.0249286	LOYO	2.57446
DTS	GBLUP_ADD	0.361446	0.562162	0.518717	0.579787	0.425287	0.517241	0.494107	0.080282	0.0231754	LOYO
GY	2NPLGBM	0.108434	0.183784	0.43617	0.484043	0.390805	0.390805	0.33234	0.150222	0.061328	LOYO	16.3477
GY	LGBM	0.150602	0.183784	0.393617	0.521277	0.413793	0.367816	0.338481	0.14298	0.0583713	LOYO	25.2632
GY	GBLUP_ADDOM	0.108434	0.0972973	0.404255	0.494681	0.310345	0.298851	0.285644	0.158384	0.06466	LOYO	5.70935
GY	GBLUP_ADD	0.0542169	0.0810811	0.425532	0.462766	0.321839	0.275862	0.270216	0.171069	0.0698386	LOYO

## Sheet: Table 3 - RW
Trait	Model	pearsonr_Fold_2021	pearsonr_Fold_2022	pearsonr_Fold_2023	pearsonr_mean	pearsonr_sd	pearsonr_se	VALIDATION	Percentage Increase Using GBLUP_ADD as the Base Model
PH	2NPLGBM	0.914136	0.411529	0.844563	0.723409	0.272327	0.157228	RW	-0.250735
PH	LGBM	0.915995	0.476931	0.840314	0.744413	0.234717	0.135514	RW	2.64547
PH	GBLUP_ADDOM	0.912649	0.508905	0.774935	0.732163	0.205242	0.118497	RW	0.95632
PH	GBLUP_ADD	0.898729	0.502833	0.774121	0.725228	0.202426	0.116871	RW
DTA	2NPLGBM	0.88409	0.508534	0.887374	0.759999	0.217781	0.125736	RW	2.53427
DTA	LGBM	0.884665	0.467783	0.890765	0.747738	0.242467	0.139989	RW	0.880029
DTA	GBLUP_ADDOM	0.887876	0.515037	0.821158	0.741357	0.198817	0.114787	RW	0.0192387
DTA	GBLUP_ADD	0.887448	0.515037	0.821158	0.741215	0.19866	0.114696	RW
DTS	2NPLGBM	0.882004	0.527355	0.884099	0.764486	0.205364	0.118567	RW	2.53427
DTS	LGBM	0.885485	0.449568	0.890118	0.741724	0.253025	0.146084	RW	-1.84014
DTS	GBLUP_ADDOM	0.888524	0.531504	0.84992	0.756649	0.195935	0.113123	RW	0.135133
DTS	GBLUP_ADD	0.885461	0.531504	0.84992	0.755628	0.194909	0.112531	RW
GY	2NPLGBM	0.654257	0.391006	0.738561	0.594608	0.181293	0.104669	RW	1.84774
GY	LGBM	0.678151	0.405392	0.734165	0.605903	0.175891	0.101551	RW	3.78234
GY	GBLUP_ADDOM	0.667974	0.401722	0.729803	0.599833	0.174332	0.100651	RW	2.74273
GY	GBLUP_ADD	0.659135	0.372242	0.720085	0.58382	0.18575	0.107243	RW
Trait	Model	Select_eff_Fold_2021	Select_eff_Fold_2022	Select_eff_Fold_2023	Select_eff_mean	Select_eff_sd	Select_eff_se	VALIDATION	Percentage Increase Using GBLUP_ADD as the Base Model
PH	2NPLGBM	0.744681	0.0689655	0.666667	0.493438	0.369667	0.213428	RW	2.32442
PH	LGBM	0.734043	0.0689655	0.643678	0.482229	0.360737	0.208272	RW	0
PH	GBLUP_ADDOM	0.734043	0.149425	0.563218	0.482229	0.300606	0.173555	RW	0
PH	GBLUP_ADD	0.734043	0.149425	0.563218	0.482229	0.300606	0.173555	RW
DTA	2NPLGBM	0.734043	0.172414	0.747126	0.551194	0.328099	0.189428	RW	15.2316
DTA	LGBM	0.734043	0.172414	0.735632	0.547363	0.324716	0.187475	RW	14.4306
DTA	GBLUP_ADDOM	0.664894	0.195402	0.574713	0.478336	0.249142	0.143842	RW	0
DTA	GBLUP_ADD	0.664894	0.195402	0.574713	0.478336	0.249142	0.143842	RW
DTS	2NPLGBM	0.611702	0.241379	0.597701	0.483594	0.209881	0.121175	RW	7.74645
DTS	LGBM	0.611702	0.195402	0.655172	0.487426	0.253832	0.14655	RW	8.6001
DTS	GBLUP_ADDOM	0.617021	0.264368	0.45977	0.447053	0.17667	0.102001	RW	-0.395031
DTS	GBLUP_ADD	0.62234	0.264368	0.45977	0.448826	0.179237	0.103483	RW
GY	2NPLGBM	0.473404	-0.0114942	0.367816	0.276575	0.255001	0.147225	RW	-0.205884
GY	LGBM	0.478723	0.045977	0.367816	0.297505	0.224778	0.129775	RW	7.34613
GY	GBLUP_ADDOM	0.473404	0.0344828	0.344828	0.284238	0.225646	0.130277	RW	2.55901
GY	GBLUP_ADD	0.452128	0.0114942	0.367816	0.277146	0.233892	0.135037	RW

## Sheet: Table 4 - 5-Fold
Trait	Model	pearsonr_mean	pearsonr_sd	pearsonr_se	Percentage Increase Using GBLUP_ADD as the Base Model
PH	2NPLGBM	0.848805	0.0127899	0.00180877	-0.499877
PH	LGBM	0.853018	0.0145402	0.0020563	-0.00611908
PH	GBLUP_ADD	0.85307	0.0143629	0.00203123
PH	GBLUP_ADDOM	0.855218	0.0133978	0.00189474	0.251867
DTA	2NPLGBM	0.910704	0.0157257	0.00157257	-1.17703
DTA	LGBM	0.912424	0.0148387	0.00209851	-0.99045
DTA	GBLUP_ADD	0.921551	0.0151207	0.00151207
DTA	GBLUP_ADDOM	0.918605	0.0141744	0.00141744	-0.319646
DTS	2NPLGBM	0.917803	0.0114265	0.00114265	-1.29825
DTS	LGBM	0.920061	0.0110632	0.00156457	-1.03873
DTS	GBLUP_ADD	0.929718	0.0100541	0.00100541
DTS	GBLUP_ADDOM	0.928157	0.00936894	0.000936894	-0.167954
GY	2NPLGBM	0.687602	0.0187958	0.00265812	-0.570647
GY	LGBM	0.694493	0.0200819	0.00284001	0.420062
GY	GBLUP_ADD	0.691549	0.0218869	0.00309527
GY	GBLUP_ADDOM	0.700921	0.0215629	0.00304945	1.33714
Trait	Model	Select_eff_mean	Select_eff_sd	Select_eff_se
PH	2NPLGBM	0.727957	0.0283451	0.0040086	-1.45561
PH	LGBM	0.732473	0.0299157	0.00423072	-0.844256
PH	GBLUP_ADD	0.73871	0.0340896	0.004821
PH	GBLUP_ADDOM	0.744516	0.0298304	0.00421865	0.786019
DTA	2NPLGBM	0.809677	0.026405	0.0026405	-1.07725
DTA	LGBM	0.808172	0.0285202	0.00403336	-1.26117
DTA	GBLUP_ADD	0.818495	0.0292097	0.00292097
DTA	GBLUP_ADDOM	0.809032	0.0333132	0.00333132	-1.15606
DTS	2NPLGBM	0.776344	0.0283461	0.00283461	-2.40606
DTS	LGBM	0.777204	0.0295506	0.00417909	-2.29792
DTS	GBLUP_ADD	0.795484	0.0339335	0.00339335
DTS	GBLUP_ADDOM	0.789462	0.0308016	0.00308016	-0.756961
GY	2NPLGBM	0.552688	0.0446262	0.0063111	-2.31851
GY	LGBM	0.56	0.0437095	0.00618145	-1.02623
GY	GBLUP_ADD	0.565806	0.0421177	0.00595634
GY	GBLUP_ADDOM	0.572688	0.0399864	0.00565493	1.21626

## Sheet: Table 5 - Testers_CVO
Trait	Model	pearsonr_mean	pearsonr_sd	pearsonr_se	Percentage Increase Using GBLUP_ADD as the Base Model
PH	2NPLGBM	0.852106	0.0148446	0.00209934	-0.945838
PH	LGBM	0.913162	0.00690309	0.000976244	6.15177
PH	GBLUP_ADD	0.860242	0.0103684	0.00146632
PH	GBLUP_ADDOM	0.8664	0.00991586	0.00140231	0.715821
DTA	2NPLGBM	0.90227	0.00682942	0.000965826	27.6666
DTA	LGBM	0.849546	0.00623969	0.000882426	20.2064
DTA	GBLUP_ADD	0.706739	0.0141478	0.0020008
DTA	GBLUP_ADDOM	0.707171	0.0141834	0.00200584	0.0609984
DTS	2NPLGBM	0.895089	0.00636979	0.000900824	18.402
DTS	LGBM	0.888547	0.00241914	0.000342118	0.667364
DTS	GBLUP_ADD	0.755975	0.0128623	0.00181901
DTS	GBLUP_ADDOM	0.76102	0.0129396	0.00182993	0.667364
GY	2NPLGBM	0.71941	0.0211232	0.00298728	2.08108
GY	LGBM	0.749473	0.047396	0.00670281	6.34682
GY	GBLUP_ADD	0.704744	0.019217	0.00271769
GY	GBLUP_ADDOM	0.728692	0.0174848	0.00247272	3.3981
Trait	Model	Select_eff_mean	Select_eff_sd	Select_eff_se
PH	2NPLGBM	0.655049	0.025663	0.00362929	4.90263
PH	LGBM	0.726181	0.0131276	0.00185653	16.2941
PH	GBLUP_ADD	0.624435	0.0191986	0.00271509
PH	GBLUP_ADDOM	0.632348	0.0167715	0.00237185	1.26726
DTA	2NPLGBM	0.720509	0.0327711	0.00463453	75.812
DTA	LGBM	0.593859	0.0108113	0.00152894	44.9079
DTA	GBLUP_ADD	0.409818	0.0203268	0.00287464
DTA	GBLUP_ADDOM	0.409946	0.0202258	0.00286036	0.0312822
DTS	2NPLGBM	0.65089	0.0269597	0.00381268	50.0173
DTS	LGBM	0.651714	0.00935749	0.00132335	50.2071
DTS	GBLUP_ADD	0.433877	0.020354	0.00287849
DTS	GBLUP_ADDOM	0.437202	0.0206981	0.00292716	0.766393
GY	2NPLGBM	0.386092	0.0414554	0.00586267	6.33703
GY	LGBM	0.442007	0.0479301	0.00677834	21.7372
GY	GBLUP_ADD	0.363083	0.0190432	0.00269312
GY	GBLUP_ADDOM	0.38731	0.0181791	0.00257091	6.67241

## Sheet: Table 6 - Testers_CVOO
	Model	pearsonr_mean	pearsonr_sd	pearsonr_se	Percentage Increase Using GBLUP_ADD as the Base Model
PH	2NPLGBM	0.525678	0.0324895	0.00459471	-1.69622
PH	LGBM	0.541018	0.0335312	0.00474202	1.1725
PH	GBLUP_ADD	0.534748	0.0286403	0.00405035
PH	GBLUP_ADDOM	0.541342	0.0279074	0.0039467	1.23303
DTA	2NPLGBM	0.550375	0.041065	0.00580746	26.6401
DTA	LGBM	0.570849	0.0354169	0.00500871	31.351
DTA	GBLUP_ADD	0.434598	0.035658	0.0050428
DTA	GBLUP_ADDOM	0.434598	0.035658	0.0050428	0
DTS	2NPLGBM	0.556039	0.0403791	0.00571046	14.6442
DTS	LGBM	0.567787	0.0338335	0.00478478	17.0662
DTS	GBLUP_ADD	0.485013	0.0344923	0.00487794
DTS	GBLUP_ADDOM	0.485013	0.0344923	0.00487794	0
GY	2NPLGBM	0.326364	0.0584817	0.00827056	-15.9829
GY	LGBM	0.340339	0.0531607	0.00751806	-12.3852
GY	GBLUP_ADD	0.38845	0.0253462	0.00358449
GY	GBLUP_ADDOM	0.403086	0.0255342	0.00361108	3.76795
Trait	Model	Select_eff_mean	Select_eff_sd	Select_eff_se
PH	2NPLGBM	0.313514	0.0509331	0.00720303	-9.99063
PH	LGBM	0.327714	0.0509314	0.00720278	-5.91366
PH	GBLUP_ADD	0.348312	0.0383286	0.00542049
PH	GBLUP_ADDOM	0.351251	0.0375349	0.00530824	0.843783
DTA	2NPLGBM	0.380849	0.0479809	0.00678552	60.4288
DTA	LGBM	0.388559	0.0426156	0.00602676	63.6766
DTA	GBLUP_ADD	0.237394	0.0232642	0.00329005
DTA	GBLUP_ADDOM	0.237394	0.0232642	0.00329005	0
DTS	2NPLGBM	0.37046	0.0369885	0.00523096	31.2308
DTS	LGBM	0.372766	0.0286642	0.00405373	32.0478
DTS	GBLUP_ADDOM	0.282296	0.0210469	0.00297648
DTS	GBLUP_ADD	0.282296	0.0210469	0.00297648	0
GY	2NPLGBM	0.191131	0.0407187	0.00575849	-5.60812
GY	LGBM	0.214	0.0401466	0.00567758	5.68601
GY	GBLUP_ADD	0.202487	0.0280394	0.00396537
GY	GBLUP_ADDOM	0.209894	0.026652	0.00376916	3.65841

## Sheet: Table 7 - Variance components
Trait	Va	Vd	Ve
PH	176.141	15.7981	26.1447
DTA	3.07653	0.384652	0.457105
DTS	3.76302	0.403754	0.448702
GY	0.624144	0.13075	0.322001
Trait	h2	H2	d2	PDV
PH	0.779673	0.861852	0.0724406	0.0823079
DTA	0.895092	0.923218	0.0981683	0.111133
DTS	0.899554	0.93439	0.0874783	0.0968985
GY	0.475833	0.655811	0.121414	0.173203

## Sheet: Table 8 - No of Testers_Per_Yea
Year	Hybrid_Parent2	Number of hybrids per year
2018	PHT69	494
2018	LH195	426
2018	LH145	13
2018	PHRE1	11
2018	PHHV4	9
2018	S8324	9
2018	CG120	7
2018	PHB47	7
2018	LH162	6
2018	PHR25	6
2018	LH185	5
2018	DK3IIH6	4
2018	MO17	4
2018	PHK05	4
2018	PHN82	4
2018	PHZ51	4
2018	H95	3
2018	LH82	3
2018	OH43	3
2018	PHK56	3
2018	PHW03	3
2018	TX779	3
2018	CG123	2
2018	CGR01	2
2018	PHM49	2
2018	CG108	1
2018	LH123HT	1
2019	PHT69	572
2019	LH195	562
2019	MO17	4
2019	PHN82	4
2019	H95	3
2019	OH43	3
2019	TX779	3
2019	CG108	2
2019	PHM49	2
2019	CGR01	1
2019	LH123HT	1
2019	PHW65	1
2020	PHZ51	382
2020	PHK76	379
2020	PHP02	375
2020	MO17	7
2020	PHN82	7
2020	TX779	6
2020	H95	3
2020	LH195	3
2020	OH43	3
2020	PHM49	2
2020	CG108	1
2020	CGR01	1
2020	LH123HT	1
2020	LH82	1
2020	PH207	1
2020	PHAJ0	1
2020	PHG47	1
2020	PHTD5	1
2021	PHZ51	387
2021	PHK76	379
2021	PHP02	375
2021	MO17	7
2021	PHN82	7
2021	TX779	6
2021	H95	3
2021	LH195	3
2021	OH43	3
2021	PHM49	2
2021	CG108	1
2021	CGR01	1
2021	LH123HT	1
2021	LH82	1
2021	PH207	1
2021	PHAJ0	1
2021	PHG47	1
2021	PHTD5	1
2022	LH244	505
2022	MO17	7
2022	PHN82	7
2022	PHZ51	5
2022	PHK76	4
2022	H95	3
2022	LH195	3
2022	OH43	3
2022	PHM49	2
2022	TX779	2
2022	CG108	1
2022	CGR01	1
2022	LH123HT	1
2022	LH82	1
2022	PH207	1
2022	PHAJ0	1
2022	PHG47	1
2022	PHTD5	1
2023	LH244	503
2023	MO17	7
2023	PHN82	7
2023	PHZ51	5
2023	PHK76	4
2023	H95	3
2023	OH43	3
2023	LH195	2
2023	PHM49	2
2023	TX779	2
2023	CG108	1
2023	CGR01	1
2023	LH123HT	1
2023	LH82	1
2023	PH207	1
2023	PHAJ0	1
2023	PHG47	1
2023	PHTD5	1

## Sheet: Table 9 - No of Hybrid per Test
Hybrid_Parent2	Number of Hybrid Across Years	Number of Unique Hybrid Across Years
PHT69	1066	572
LH244	1008	505
LH195	999	573
PHZ51	783	391
PHK76	766	380
PHP02	750	375
MO17	36	7
PHN82	36	6
TX779	22	6
H95	18	3
OH43	18	3
LH145	13	13
PHM49	12	2
PHRE1	11	11
PHHV4	9	9
S8324	9	9
CG108	7	2
CG120	7	7
CGR01	7	2
LH82	7	3
PHB47	7	7
LH123HT	6	1
LH162	6	6
PHR25	6	6
LH185	5	5
DK3IIH6	4	4
PH207	4	1
PHAJ0	4	1
PHG47	4	1
PHK05	4	4
PHTD5	4	1
PHK56	3	3
PHW03	3	3
CG123	2	2
PHW65	1	1

## Sheet: Table 10- Efficiency of Selecti
Trait	Model	Select_eff_Fold_2018	Select_eff_Fold_2019	Select_eff_Fold_2020	Select_eff_Fold_2021	Select_eff_Fold_2022	Select_eff_Fold_2023	Select_eff_mean	Select_eff_sd	Select_eff_se	Validation	Selection Efficiency Level
PH	LGBM	0.346939	0.381818	0.482143	0.5	0.615385	0.5	0.471047	0.0959142	0.0391568	LOYO	0.05
GY	LGBM	0.0612245	0.163636	0.214286	0.285714	0.346154	0.230769	0.216964	0.0987046	0.040296	LOYO	0.05
DTA	LGBM	-0.0408163	0.454545	0.357143	0.660714	0.576923	0.615385	0.437316	0.259399	0.105899	LOYO	0.05
DTS	LGBM	-0.0612245	0.490909	0.625	0.696429	0.5	0.538462	0.464929	0.269579	0.110055	LOYO	0.05
DTA	GBLUP_ADDOM	-0.0408163	0.290909	0.375	0.517857	0.269231	0.423077	0.314805	0.20196	0.0824498	LOYO	0.05
DTS	GBLUP_ADDOM	-0.0408163	0.436364	0.553571	0.535714	0.230769	0.461538	0.371785	0.237783	0.0970746	LOYO	0.05
GY	GBLUP_ADDOM	-0.0204082	0.0727273	0.196429	0.285714	0.153846	0.0769231	0.149475	0.119977	0.0536555	LOYO	0.05
PH	GBLUP_ADDOM	0.22449	0.345455	0.535714	0.482143	0.5	0.423077	0.446649	0.104063	0.0424835	LOYO	0.05
DTA	GBLUP_ADD	-0.0408163	0.290909	0.392857	0.553571	0.269231	0.423077	0.305876	0.192464	0.0785732	LOYO	0.05
DTS	GBLUP_ADD	-0.0408163	0.436364	0.553571	0.589286	0.230769	0.461538	0.362857	0.22882	0.0934152	LOYO	0.05
GY	GBLUP_ADD	-0.0204082	0.0727273	0.196429	0.267857	0.230769	NA	0.127538	0.107621	0.0439363	LOYO	0.05
PH	GBLUP_ADD	0.285714	0.381818	0.571429	0.517857	0.5	0.423077	0.41848	0.116128	0.047409	LOYO	0.05
PH	2NPLGBM	0.326531	0.381818	0.607143	0.517857	0.576923	0.5	0.485045	0.109938	0.0448822	LOYO	0.05
GY	2NPLGBM	0.0204082	0.145454	0.232143	0.214286	0.269231	0.192308	0.178972	0.087937	0.0359001	LOYO	0.05
DTA	2NPLGBM	-0.0612245	0.472727	0.553571	0.642857	0.576923	0.615385	0.466707	0.26517	0.108255	LOYO	0.05
DTS	2NPLGBM	-0.0612245	0.490909	0.642857	0.696429	0.5	0.538462	0.467905	0.271789	0.110957	LOYO	0.05
PH	LGBM	0.376344	0.423077	0.59434	0.59434	0.632653	0.632653	0.542234	0.112694	0.0460069	LOYO	0.1
GY	LGBM	0.107527	0.163462	0.292453	0.415094	0.244898	0.244898	0.244722	0.106518	0.0434859	LOYO	0.1
DTA	LGBM	0.0107527	0.442308	0.45283	0.688679	0.632653	0.653061	0.480047	0.252647	0.103143	LOYO	0.1
DTS	LGBM	0.0107527	0.548077	0.650943	0.679245	0.612245	0.653061	0.525721	0.256377	0.104665	LOYO	0.1
DTA	GBLUP_ADDOM	0.0322581	0.384615	0.528302	0.528302	0.285714	0.510204	0.384522	0.201363	0.0822061	LOYO	0.1
DTS	GBLUP_ADDOM	0.0537634	0.509615	0.509434	0.54717	0.326531	0.346939	0.388311	0.196486	0.0802151	LOYO	0.1
GY	GBLUP_ADDOM	0.0215054	0.105769	0.273585	0.330189	0.204082	0.183673	0.227476	0.153862	0.0688093	LOYO	0.1
PH	GBLUP_ADDOM	0.27957	0.365385	0.566038	0.59434	0.571429	0.44898	0.471207	0.120314	0.049118	LOYO	0.1
DTA	GBLUP_ADD	0.0322581	0.384615	0.537736	0.556604	0.285714	0.510204	0.378233	0.195324	0.0797406	LOYO	0.1
DTS	GBLUP_ADD	0.0430108	0.509615	0.54717	0.556604	0.326531	0.346939	0.382242	0.185392	0.075686	LOYO	0.1
GY	GBLUP_ADD	0.0537634	0.115385	0.339623	0.424528	0.204082	NA	0.186467	0.111614	0.0455661	LOYO	0.1
PH	GBLUP_ADD	0.290323	0.375	0.566038	0.575472	0.571429	0.44898	0.470957	0.128542	0.0524772	LOYO	0.1
PH	2NPLGBM	0.387097	0.432692	0.584906	0.613208	0.612245	0.632653	0.5438	0.105818	0.0432001	LOYO	0.1
GY	2NPLGBM	0.0967742	0.173077	0.339623	0.330189	0.285714	0.163265	0.23144	0.100588	0.0410647	LOYO	0.1
DTA	2NPLGBM	0	0.461539	0.641509	0.688679	0.673469	0.653061	0.51971	0.267691	0.109284	LOYO	0.1
DTS	2NPLGBM	0.0107527	0.519231	0.613208	0.679245	0.612245	0.632653	0.511222	0.250646	0.102326	LOYO	0.1
PH	LGBM	0.445783	0.491892	0.707447	0.739362	0.655172	0.643678	0.613889	0.118517	0.0483842	LOYO	0.2
GY	LGBM	0.150602	0.183784	0.393617	0.521277	0.413793	0.367816	0.338481	0.14298	0.0583713	LOYO	0.2
DTA	LGBM	0.331325	0.589189	0.620321	0.739362	0.678161	0.770115	0.621412	0.157756	0.0644037	LOYO	0.2
DTS	LGBM	0.319277	0.567568	0.598931	0.617021	0.62069	0.655172	0.56311	0.122845	0.0501514	LOYO	0.2
DTA	GBLUP_ADDOM	0.307229	0.52973	0.620321	0.670213	0.448276	0.563218	0.529375	0.138699	0.0566237	LOYO	0.2
DTS	GBLUP_ADDOM	0.361446	0.562162	0.518717	0.579787	0.425287	0.517241	0.506827	0.09057	0.0369751	LOYO	0.2
GY	GBLUP_ADDOM	0.0542169	0.0810811	0.425532	0.462766	0.321839	0.275862	0.283002	0.176931	0.0791259	LOYO	0.2
PH	GBLUP_ADDOM	0.337349	0.427027	0.707447	0.739362	0.54023	0.551724	0.564569	0.150394	0.0613981	LOYO	0.2
DTA	GBLUP_ADD	0.307229	0.52973	0.625668	0.702128	0.448276	0.563218	0.523164	0.130343	0.0532123	LOYO	0.2
DTS	GBLUP_ADD	0.361446	0.567568	0.529412	0.617021	0.448276	0.517241	0.494107	0.0842004	0.0343747	LOYO	0.2
GY	GBLUP_ADD	0.108434	0.0972973	0.404255	0.494681	0.310345	NA	0.270216	0.171069	0.0698386	LOYO	0.2
PH	GBLUP_ADD	0.373494	0.443243	0.739362	0.739362	0.54023	0.551724	0.550523	0.155619	0.0635313	LOYO	0.2
PH	2NPLGBM	0.427711	0.508108	0.75	0.728723	0.643678	0.632184	0.615067	0.125522	0.0512441	LOYO	0.2
GY	2NPLGBM	0.108434	0.183784	0.43617	0.484043	0.390805	0.390805	0.33234	0.150222	0.061328	LOYO	0.2
DTA	2NPLGBM	0.313253	0.6	0.679144	0.744681	0.689655	0.747126	0.628977	0.163748	0.0668497	LOYO	0.2
DTS	2NPLGBM	0.325301	0.562162	0.609626	0.611702	0.609195	0.655172	0.562193	0.119727	0.0488785	LOYO	0.2
PH	LGBM	0.477064	0.522634	0.752032	0.769231	0.669565	0.640351	0.63848	0.118689	0.0484545	LOYO	0.3
GY	LGBM	0.114679	0.17284	0.443089	0.51417	0.452174	0.491228	0.364697	0.174051	0.0710559	LOYO	0.3
DTA	LGBM	0.444954	0.604938	0.678862	0.785425	0.704348	0.736842	0.659228	0.121022	0.049407	LOYO	0.3
DTS	LGBM	0.426606	0.646091	0.638211	0.65587	0.686956	0.736842	0.631763	0.106776	0.0435911	LOYO	0.3
DTA	GBLUP_ADDOM	0.426606	0.596708	0.686992	0.769231	0.495652	0.605263	0.600801	0.128915	0.0526292	LOYO	0.3
DTS	GBLUP_ADDOM	0.477064	0.633745	0.577236	0.639676	0.504348	0.640351	0.584171	0.0749227	0.0305871	LOYO	0.3
GY	GBLUP_ADDOM	0.0825688	0.037037	0.45935	0.469636	0.373913	0.447368	0.319615	0.20936	0.0936287	LOYO	0.3
PH	GBLUP_ADDOM	0.440367	0.444444	0.739837	0.748988	0.634783	0.614035	0.61286	0.132284	0.0540049	LOYO	0.3
DTA	GBLUP_ADD	0.426606	0.596708	0.703252	0.777328	0.495652	0.605263	0.596742	0.124206	0.0507069	LOYO	0.3
DTS	GBLUP_ADD	0.477064	0.641975	0.597561	0.643725	0.504348	0.640351	0.578737	0.0726761	0.0296699	LOYO	0.3
GY	GBLUP_ADD	0.119266	0.0658436	0.463415	0.506073	0.443478	NA	0.311645	0.198475	0.081027	LOYO	0.3
PH	GBLUP_ADD	0.454128	0.465021	0.752032	0.757085	0.626087	0.622807	0.603742	0.136202	0.0556042	LOYO	0.3
PH	2NPLGBM	0.472477	0.497942	0.752032	0.761134	0.678261	0.666667	0.638085	0.124597	0.0508665	LOYO	0.3
GY	2NPLGBM	0.146789	0.176955	0.49187	0.506073	0.478261	0.526316	0.387711	0.175915	0.0718171	LOYO	0.3
DTA	2NPLGBM	0.426606	0.625514	0.723577	0.785425	0.695652	0.745614	0.667065	0.129412	0.0528322	LOYO	0.3
DTS	2NPLGBM	0.422018	0.633745	0.634146	0.668016	0.686956	0.754386	0.633211	0.112594	0.0459662	LOYO	0.3
Trait	Model	Select_eff_Fold_2021	Select_eff_Fold_2022	Select_eff_Fold_2023	Select_eff_mean	Select_eff_sd	Select_eff_se	Selection Efficiency Level	Validation
DTA	2NPLGBM	0.660714	0.192308	0.615385	0.489469	0.258345	0.149156	0.05	RW
DTS	2NPLGBM	0.678571	0.192308	0.615385	0.495421	0.264398	0.15265	0.05	RW
GY	2NPLGBM	0.267857	-0.0769231	0.230769	0.140568	0.189263	0.109271	0.05	RW
PH	2NPLGBM	0.535714	0	0.5	0.345238	0.299518	0.172927	0.05	RW
DTA	GBLUP_ADD	0.553571	0.192308	0.307692	0.375916	0.200155	0.11556	0.05	RW
DTS	GBLUP_ADD	0.589286	0.192308	0.346154	0.351191	0.184518	0.106532	0.05	RW
GY	GBLUP_ADD	0.285714	-0.0769231	0.230769	0.14652	0.195448	0.112842	0.05	RW
PH	GBLUP_ADD	0.464286	0.115385	0.346154	0.308608	0.177455	0.102454	0.05	RW
DTA	GBLUP_ADDOM	0.553571	0.192308	0.307692	0.351191	0.184518	0.106532	0.05	RW
DTS	GBLUP_ADDOM	0.607143	0.192308	0.346154	0.381868	0.209711	0.121077	0.05	RW
GY	GBLUP_ADDOM	0.25	-0.0384615	0.230769	0.147436	0.161279	0.0931143	0.05	RW
PH	GBLUP_ADDOM	0.517857	0.115385	0.346154	0.326465	0.201957	0.1166	0.05	RW
DTA	LGBM	0.660714	0.192308	0.653846	0.502289	0.268474	0.155003	0.05	RW
DTS	LGBM	0.678571	0.192308	0.538462	0.46978	0.250302	0.144512	0.05	RW
GY	LGBM	0.25	-0.0384615	0.307692	0.173077	0.185455	0.107072	0.05	RW
PH	LGBM	0.535714	0	0.461539	0.332418	0.290261	0.167582	0.05	RW
DTA	2NPLGBM	0.679245	0.163265	0.653061	0.498524	0.290637	0.1678	0.1	RW
DTS	2NPLGBM	0.660377	0.163265	0.571429	0.465024	0.265088	0.153049	0.1	RW
GY	2NPLGBM	0.330189	0.0204082	0.22449	0.191695	0.157472	0.0909168	0.1	RW
PH	2NPLGBM	0.584906	0	0.653061	0.412656	0.358991	0.207264	0.1	RW
DTA	GBLUP_ADD	0.54717	0.0816327	0.367347	0.402708	0.187041	0.107988	0.1	RW
DTS	GBLUP_ADD	0.575472	0.204082	0.428571	0.33205	0.234767	0.135543	0.1	RW
GY	GBLUP_ADD	0.349057	0.0204082	0.285714	0.218393	0.17436	0.100667	0.1	RW
PH	GBLUP_ADD	0.584906	0.183673	0.44898	0.405853	0.204063	0.117816	0.1	RW
DTA	GBLUP_ADDOM	0.54717	0.0816327	0.367347	0.33205	0.234767	0.135543	0.1	RW
DTS	GBLUP_ADDOM	0.59434	0.204082	0.428571	0.408998	0.195864	0.113082	0.1	RW
GY	GBLUP_ADDOM	0.367925	0.0612245	0.265306	0.231485	0.156122	0.0901372	0.1	RW
PH	GBLUP_ADDOM	0.632075	0.163265	0.44898	0.414774	0.236269	0.13641	0.1	RW
DTA	LGBM	0.698113	0.163265	0.653061	0.504813	0.296646	0.171268	0.1	RW
DTS	LGBM	0.679245	0.122449	0.653061	0.484918	0.314181	0.181392	0.1	RW
GY	LGBM	0.320755	0.0204082	0.244898	0.195354	0.156183	0.0901721	0.1	RW
PH	LGBM	0.603774	0.0408163	0.612245	0.418945	0.327496	0.18908	0.1	RW
DTA	2NPLGBM	0.734043	0.172414	0.747126	0.551194	0.328099	0.189428	0.2	RW
DTS	2NPLGBM	0.611702	0.241379	0.597701	0.483594	0.209881	0.121175	0.2	RW
GY	2NPLGBM	0.473404	-0.0114942	0.367816	0.276575	0.255001	0.147225	0.2	RW
PH	2NPLGBM	0.744681	0.0689655	0.666667	0.493438	0.369667	0.213428	0.2	RW
DTA	GBLUP_ADD	0.664894	0.195402	0.574713	0.448826	0.179237	0.103483	0.2	RW
DTS	GBLUP_ADD	0.62234	0.264368	0.45977	0.478336	0.249142	0.143842	0.2	RW
GY	GBLUP_ADD	0.452128	0.0114942	0.367816	0.277146	0.233892	0.135037	0.2	RW
PH	GBLUP_ADD	0.734043	0.149425	0.563218	0.482229	0.300606	0.173555	0.2	RW
DTA	GBLUP_ADDOM	0.664894	0.195402	0.574713	0.478336	0.249142	0.143842	0.2	RW
DTS	GBLUP_ADDOM	0.617021	0.264368	0.45977	0.447053	0.17667	0.102001	0.2	RW
GY	GBLUP_ADDOM	0.473404	0.0344828	0.344828	0.284238	0.225646	0.130277	0.2	RW
PH	GBLUP_ADDOM	0.734043	0.149425	0.563218	0.482229	0.300606	0.173555	0.2	RW
DTA	LGBM	0.734043	0.172414	0.735632	0.547363	0.324716	0.187475	0.2	RW
DTS	LGBM	0.611702	0.195402	0.655172	0.487426	0.253832	0.14655	0.2	RW
GY	LGBM	0.478723	0.045977	0.367816	0.297505	0.224778	0.129775	0.2	RW
PH	LGBM	0.734043	0.0689655	0.643678	0.482229	0.360737	0.208272	0.2	RW
DTA	2NPLGBM	0.777328	0.252174	0.710526	0.580009	0.285872	0.165048	0.3	RW
DTS	2NPLGBM	0.643725	0.313043	0.657895	0.538221	0.195138	0.112663	0.3	RW
GY	2NPLGBM	0.489878	0	0.508772	0.332883	0.28844	0.166531	0.3	RW
PH	2NPLGBM	0.793522	0.13913	0.657895	0.530183	0.345384	0.199407	0.3	RW
DTA	GBLUP_ADD	0.769231	0.33913	0.578947	0.50868	0.158009	0.0912268	0.3	RW
DTS	GBLUP_ADD	0.651822	0.33913	0.535088	0.562436	0.215525	0.124433	0.3	RW
GY	GBLUP_ADD	0.469636	0	0.508772	0.326136	0.283119	0.163459	0.3	RW
PH	GBLUP_ADD	0.753036	0.173913	0.596491	0.507814	0.299573	0.172958	0.3	RW
DTA	GBLUP_ADDOM	0.769231	0.33913	0.578947	0.562436	0.215525	0.124433	0.3	RW
DTS	GBLUP_ADDOM	0.65587	0.33913	0.535088	0.51003	0.15985	0.0922894	0.3	RW
GY	GBLUP_ADDOM	0.477733	0.0347826	0.508772	0.340429	0.265152	0.153086	0.3	RW
PH	GBLUP_ADDOM	0.765182	0.182609	0.596491	0.514761	0.299763	0.173068	0.3	RW
DTA	LGBM	0.781377	0.252174	0.657895	0.563815	0.276861	0.159846	0.3	RW
DTS	LGBM	0.659919	0.269565	0.72807	0.552518	0.247402	0.142838	0.3	RW
GY	LGBM	0.506073	0.113044	0.508772	0.375963	0.227699	0.131462	0.3	RW
PH	LGBM	0.781377	0.217391	0.657895	0.552221	0.296471	0.171168	0.3	RW
Trait	Model	Select_eff_mean	Select_eff_sd	Select_eff_se	Selection Efficiency Level	Validation
DTA	LGBM	0.685	0.0724023	0.0102392	0.05	Five-Fold
DTS	LGBM	0.705714	0.0651625	0.00921536	0.05	Five-Fold
GY	LGBM	0.402857	0.08569	0.0121184	0.05	Five-Fold
PH	LGBM	0.533571	0.0733737	0.0103766	0.05	Five-Fold
DTA	2NPLGBM	0.696429	0.0767853	0.0108591	0.05	Five-Fold
DTS	2NPLGBM	0.697857	0.0689097	0.0097453	0.05	Five-Fold
GY	2NPLGBM	0.405	0.0852545	0.0120568	0.05	Five-Fold
PH	2NPLGBM	0.535714	0.0822679	0.0116344	0.05	Five-Fold
DTA	GBLUP_ADD	0.705	0.069136	0.0097773	0.05	Five-Fold
DTA	GBLUP_ADDOM	0.702143	0.0683026	0.00965944	0.05	Five-Fold
DTS	GBLUP_ADD	0.726429	0.0623243	0.00881399	0.05	Five-Fold
DTS	GBLUP_ADDOM	0.731429	0.0587245	0.00830489	0.05	Five-Fold
GY	GBLUP_ADD	0.385	0.0845431	0.0119562	0.05	Five-Fold
GY	GBLUP_ADDOM	0.399286	0.082486	0.0116653	0.05	Five-Fold
PH	GBLUP_ADD	0.498571	0.0620522	0.00877551	0.05	Five-Fold
PH	GBLUP_ADDOM	0.527857	0.0646531	0.00914334	0.05	Five-Fold
DTA	LGBM	0.723019	0.0328885	0.00465114	0.1	Five-Fold
DTS	LGBM	0.712075	0.0503993	0.00712753	0.1	Five-Fold
GY	LGBM	0.544151	0.0528687	0.00747676	0.1	Five-Fold
PH	LGBM	0.623774	0.0441933	0.00624988	0.1	Five-Fold
DTA	2NPLGBM	0.718868	0.0403863	0.00571149	0.1	Five-Fold
DTS	2NPLGBM	0.696981	0.0461239	0.00652291	0.1	Five-Fold
GY	2NPLGBM	0.530943	0.0510011	0.00721265	0.1	Five-Fold
PH	2NPLGBM	0.624906	0.0484636	0.00685379	0.1	Five-Fold
DTA	GBLUP_ADD	0.754717	0.0338809	0.00479148	0.1	Five-Fold
DTA	GBLUP_ADDOM	0.748679	0.031071	0.00439411	0.1	Five-Fold
DTS	GBLUP_ADD	0.713207	0.041232	0.00583108	0.1	Five-Fold
DTS	GBLUP_ADDOM	0.712075	0.0415497	0.00587601	0.1	Five-Fold
GY	GBLUP_ADD	0.557358	0.0544728	0.00770361	0.1	Five-Fold
GY	GBLUP_ADDOM	0.549434	0.0554549	0.00784251	0.1	Five-Fold
PH	GBLUP_ADD	0.639245	0.0391792	0.00554077	0.1	Five-Fold
PH	GBLUP_ADDOM	0.63434	0.044436	0.0062842	0.1	Five-Fold
DTA	LGBM	0.808172	0.0285202	0.00403336	0.2	Five-Fold
DTS	LGBM	0.777204	0.0295506	0.00417909	0.2	Five-Fold
GY	LGBM	0.56	0.0437095	0.00618145	0.2	Five-Fold
PH	LGBM	0.732473	0.0299157	0.00423072	0.2	Five-Fold
DTA	2NPLGBM	0.809677	0.0265394	0.00375324	0.2	Five-Fold
DTS	2NPLGBM	0.776344	0.0284904	0.00402915	0.2	Five-Fold
GY	2NPLGBM	0.552688	0.0446262	0.0063111	0.2	Five-Fold
PH	2NPLGBM	0.727957	0.0283451	0.0040086	0.2	Five-Fold
DTA	GBLUP_ADD	0.818495	0.0293584	0.0041519	0.2	Five-Fold
DTA	GBLUP_ADDOM	0.809032	0.0334827	0.00473517	0.2	Five-Fold
DTS	GBLUP_ADD	0.795484	0.0341062	0.00482335	0.2	Five-Fold
DTS	GBLUP_ADDOM	0.789462	0.0309584	0.00437818	0.2	Five-Fold
GY	GBLUP_ADD	0.565806	0.0421177	0.00595634	0.2	Five-Fold
GY	GBLUP_ADDOM	0.572688	0.0399864	0.00565493	0.2	Five-Fold
PH	GBLUP_ADD	0.73871	0.0340896	0.004821	0.2	Five-Fold
PH	GBLUP_ADDOM	0.744516	0.0298304	0.00421865	0.2	Five-Fold
DTA	LGBM	0.798049	0.0258853	0.00366073	0.3	Five-Fold
DTS	LGBM	0.857646	0.0234296	0.00331345	0.3	Five-Fold
GY	LGBM	0.552033	0.0322809	0.00456521	0.3	Five-Fold
PH	LGBM	0.72748	0.0341487	0.00482936	0.3	Five-Fold
DTA	2NPLGBM	0.791545	0.0256444	0.00362667	0.3	Five-Fold
DTS	2NPLGBM	0.855529	0.0218	0.00308298	0.3	Five-Fold
GY	2NPLGBM	0.545528	0.0309584	0.00437818	0.3	Five-Fold
PH	2NPLGBM	0.728618	0.0346059	0.00489401	0.3	Five-Fold
DTA	GBLUP_ADD	0.79252	0.0281749	0.00398453	0.3	Five-Fold
DTA	GBLUP_ADDOM	0.787642	0.0304483	0.00430605	0.3	Five-Fold
DTS	GBLUP_ADD	0.857178	0.0237829	0.0033634	0.3	Five-Fold
DTS	GBLUP_ADDOM	0.850649	0.023313	0.00329696	0.3	Five-Fold
GY	GBLUP_ADD	0.533984	0.0288935	0.00408616	0.3	Five-Fold
GY	GBLUP_ADDOM	0.539837	0.031208	0.00441347	0.3	Five-Fold
PH	GBLUP_ADD	0.733821	0.0323043	0.00456852	0.3	Five-Fold
PH	GBLUP_ADDOM	0.739512	0.0327254	0.00462807	0.3	Five-Fold
Trait	Model	Select_eff_mean	Select_eff_sd	Select_eff_se	Selection Efficiency Level	Validation
DTA	LGBM	0.641944	0.0244957	0.00346421	0.05	Testers_CVO
DTS	LGBM	0.661613	0.0155842	0.00220394	0.05	Testers_CVO
GY	LGBM	0.313445	0.0513117	0.00725658	0.05	Testers_CVO
PH	LGBM	0.56825	0.0152387	0.00215508	0.05	Testers_CVO
DTA	2NPLGBM	0.67	0.0505076	0.00714286	0.05	Testers_CVO
DTS	2NPLGBM	0.556	0.0577115	0.00816163	0.05	Testers_CVO
GY	2NPLGBM	0.187	0.059599	0.00842857	0.05	Testers_CVO
PH	2NPLGBM	0.528	0.0632133	0.00893971	0.05	Testers_CVO
DTA	GBLUP_ADD	0.486605	0.0579535	0.00819586	0.05	Testers_CVO
DTA	GBLUP_ADDOM	0.48704	0.0571332	0.00807986	0.05	Testers_CVO
DTS	GBLUP_ADD	0.540508	0.0672755	0.00951419	0.05	Testers_CVO
DTS	GBLUP_ADDOM	0.540499	0.0673106	0.00951915	0.05	Testers_CVO
GY	GBLUP_ADD	0.186748	0.0253823	0.0035896	0.05	Testers_CVO
GY	GBLUP_ADDOM	0.200549	0.0215882	0.00305303	0.05	Testers_CVO
PH	GBLUP_ADD	0.474718	0.0380743	0.00538452	0.05	Testers_CVO
PH	GBLUP_ADDOM	0.481582	0.0374464	0.00529572	0.05	Testers_CVO
DTA	LGBM	0.561949	0.0130185	0.0018411	0.1	Testers_CVO
DTS	LGBM	0.63203	0.0129248	0.00182784	0.1	Testers_CVO
GY	LGBM	0.364916	0.0502777	0.00711034	0.1	Testers_CVO
PH	LGBM	0.642012	0.0132631	0.00187568	0.1	Testers_CVO
DTA	2NPLGBM	0.645641	0.0342408	0.00484237	0.1	Testers_CVO
DTS	2NPLGBM	0.55641	0.0418449	0.00591776	0.1	Testers_CVO
GY	2NPLGBM	0.187692	0.0425413	0.00601625	0.1	Testers_CVO
PH	2NPLGBM	0.644615	0.0417679	0.00590687	0.1	Testers_CVO
DTA	GBLUP_ADD	0.454362	0.0322799	0.00456506	0.1	Testers_CVO
DTA	GBLUP_ADDOM	0.454812	0.0322066	0.00455471	0.1	Testers_CVO
DTS	GBLUP_ADD	0.468964	0.0309606	0.00437849	0.1	Testers_CVO
DTS	GBLUP_ADDOM	0.473058	0.0312443	0.00441862	0.1	Testers_CVO
GY	GBLUP_ADD	0.213466	0.0234928	0.00332239	0.1	Testers_CVO
GY	GBLUP_ADDOM	0.219555	0.0219737	0.00310755	0.1	Testers_CVO
PH	GBLUP_ADD	0.595707	0.0222526	0.00314699	0.1	Testers_CVO
PH	GBLUP_ADDOM	0.602278	0.0206389	0.00291878	0.1	Testers_CVO
DTA	LGBM	0.593859	0.0108113	0.00152894	0.2	Testers_CVO
DTS	LGBM	0.651714	0.00935749	0.00132335	0.2	Testers_CVO
GY	LGBM	0.442007	0.0479301	0.00677834	0.2	Testers_CVO
PH	LGBM	0.726181	0.0131276	0.00185653	0.2	Testers_CVO
DTA	2NPLGBM	0.720509	0.0327711	0.00463453	0.2	Testers_CVO
DTS	2NPLGBM	0.65089	0.0269597	0.00381268	0.2	Testers_CVO
GY	2NPLGBM	0.383714	0.0416257	0.00588676	0.2	Testers_CVO
PH	2NPLGBM	0.653714	0.0257434	0.00364067	0.2	Testers_CVO
DTA	GBLUP_ADD	0.409818	0.0203268	0.00287464	0.2	Testers_CVO
DTA	GBLUP_ADDOM	0.409946	0.0202258	0.00286036	0.2	Testers_CVO
DTS	GBLUP_ADD	0.433877	0.020354	0.00287849	0.2	Testers_CVO
DTS	GBLUP_ADDOM	0.437202	0.0206981	0.00292716	0.2	Testers_CVO
GY	GBLUP_ADD	0.363083	0.0190432	0.00269312	0.2	Testers_CVO
GY	GBLUP_ADDOM	0.38731	0.0181791	0.00257091	0.2	Testers_CVO
PH	GBLUP_ADD	0.624435	0.0191986	0.00271509	0.2	Testers_CVO
PH	GBLUP_ADDOM	0.632348	0.0167715	0.00237185	0.2	Testers_CVO
DTA	LGBM	0.618652	0.00812059	0.00114843	0.3	Testers_CVO
DTS	LGBM	0.637935	0.00751037	0.00106213	0.3	Testers_CVO
GY	LGBM	0.491206	0.0376948	0.00533084	0.3	Testers_CVO
PH	LGBM	0.752996	0.0117598	0.00166308	0.3	Testers_CVO
DTA	2NPLGBM	0.699852	0.0230344	0.00325755	0.3	Testers_CVO
DTS	2NPLGBM	0.736978	0.0254758	0.00360283	0.3	Testers_CVO
GY	2NPLGBM	0.522654	0.0280308	0.00396415	0.3	Testers_CVO
PH	2NPLGBM	0.665557	0.0244543	0.00345837	0.3	Testers_CVO
DTA	GBLUP_ADD	0.394585	0.0135786	0.0019203	0.3	Testers_CVO
DTA	GBLUP_ADDOM	0.394876	0.0135482	0.001916	0.3	Testers_CVO
DTS	GBLUP_ADD	0.433246	0.0154185	0.00218051	0.3	Testers_CVO
DTS	GBLUP_ADDOM	0.436069	0.0155491	0.00219897	0.3	Testers_CVO
GY	GBLUP_ADD	0.428687	0.0160319	0.00226726	0.3	Testers_CVO
GY	GBLUP_ADDOM	0.458661	0.0130846	0.00185044	0.3	Testers_CVO
PH	GBLUP_ADD	0.648241	0.0173185	0.0024492	0.3	Testers_CVO
PH	GBLUP_ADDOM	0.646995	0.0177553	0.00251099	0.3	Testers_CVO
Trait	Model	Select_eff_mean	Select_eff_sd	Select_eff_se	Selection Efficiency Level	Validation
DTA	LGBM	0.197	0.0575078	0.00813283	0.05	Testers_CVOO
DTS	LGBM	0.227	0.0486659	0.00688239	0.05	Testers_CVOO
GY	LGBM	-0.021	0.0525765	0.00743544	0.05	Testers_CVOO
PH	LGBM	0.104	0.0761577	0.0107703	0.05	Testers_CVOO
DTA	2NPLGBM	0.188	0.0558423	0.0078973	0.05	Testers_CVOO
DTS	2NPLGBM	0.228	0.0516661	0.00730669	0.05	Testers_CVOO
GY	2NPLGBM	-0.024	0.049734	0.00703345	0.05	Testers_CVOO
PH	2NPLGBM	0.113	0.0768048	0.0108618	0.05	Testers_CVOO
DTA	GBLUP_ADD	0.439581	0.0672426	0.00950954	0.05	Testers_CVOO
DTA	GBLUP_ADDOM	0.439581	0.0672426	0.00950954	0.05	Testers_CVOO
DTS	GBLUP_ADD	0.48232	0.059344	0.00839251	0.05	Testers_CVOO
DTS	GBLUP_ADDOM	0.48232	0.059344	0.00839251	0.05	Testers_CVOO
GY	GBLUP_ADD	0.0683546	0.0235089	0.00332466	0.05	Testers_CVOO
GY	GBLUP_ADDOM	0.0649504	0.0258126	0.00365044	0.05	Testers_CVOO
PH	GBLUP_ADD	0.199606	0.0476651	0.00674086	0.05	Testers_CVOO
PH	GBLUP_ADDOM	0.182464	0.0510939	0.00722576	0.05	Testers_CVOO
DTA	LGBM	0.212821	0.0643376	0.00909871	0.1	Testers_CVOO
DTS	LGBM	0.246667	0.0480091	0.00678951	0.1	Testers_CVOO
GY	LGBM	0.0728205	0.0503207	0.00711642	0.1	Testers_CVOO
PH	LGBM	0.183077	0.0663418	0.00938215	0.1	Testers_CVOO
DTA	2NPLGBM	0.197436	0.0538972	0.00762222	0.1	Testers_CVOO
DTS	2NPLGBM	0.244615	0.0518571	0.0073337	0.1	Testers_CVOO
GY	2NPLGBM	0.0738461	0.0582959	0.00824428	0.1	Testers_CVOO
PH	2NPLGBM	0.177436	0.0576478	0.00815263	0.1	Testers_CVOO
DTA	GBLUP_ADD	0.345424	0.0433266	0.0061273	0.1	Testers_CVOO
DTA	GBLUP_ADDOM	0.345424	0.0433266	0.0061273	0.1	Testers_CVOO
DTS	GBLUP_ADD	0.41738	0.0363835	0.0051454	0.1	Testers_CVOO
DTS	GBLUP_ADDOM	0.41738	0.0363835	0.0051454	0.1	Testers_CVOO
GY	GBLUP_ADD	0.109981	0.0296071	0.00418708	0.1	Testers_CVOO
GY	GBLUP_ADDOM	0.116359	0.0281298	0.00397816	0.1	Testers_CVOO
PH	GBLUP_ADD	0.251725	0.036359	0.00514194	0.1	Testers_CVOO
PH	GBLUP_ADDOM	0.249718	0.0417547	0.005905	0.1	Testers_CVOO
DTA	LGBM	0.388559	0.0426156	0.00602676	0.2	Testers_CVOO
DTS	LGBM	0.372766	0.0286642	0.00405373	0.2	Testers_CVOO
GY	LGBM	0.214	0.0401466	0.00567758	0.2	Testers_CVOO
PH	LGBM	0.327714	0.0509314	0.00720278	0.2	Testers_CVOO
DTA	2NPLGBM	0.380849	0.0479809	0.00678552	0.2	Testers_CVOO
DTS	2NPLGBM	0.37046	0.0369885	0.00523096	0.2	Testers_CVOO
GY	2NPLGBM	0.188	0.040853	0.00577749	0.2	Testers_CVOO
PH	2NPLGBM	0.310857	0.0511069	0.0072276	0.2	Testers_CVOO
DTA	GBLUP_ADD	0.237394	0.0232642	0.00329005	0.2	Testers_CVOO
DTA	GBLUP_ADDOM	0.237394	0.0232642	0.00329005	0.2	Testers_CVOO
DTS	GBLUP_ADD	0.282296	0.0210469	0.00297648	0.2	Testers_CVOO
DTS	GBLUP_ADDOM	0.282296	0.0210469	0.00297648	0.2	Testers_CVOO
GY	GBLUP_ADD	0.202487	0.0280394	0.00396537	0.2	Testers_CVOO
GY	GBLUP_ADDOM	0.209894	0.026652	0.00376916	0.2	Testers_CVOO
PH	GBLUP_ADD	0.348312	0.0383286	0.00542049	0.2	Testers_CVOO
PH	GBLUP_ADDOM	0.351251	0.0375349	0.00530824	0.2	Testers_CVOO
DTA	LGBM	0.418385	0.0439929	0.00622154	0.3	Testers_CVOO
DTS	LGBM	0.385177	0.0327691	0.00463425	0.3	Testers_CVOO
GY	LGBM	0.317611	0.0354849	0.00501832	0.3	Testers_CVOO
PH	LGBM	0.404572	0.046792	0.00661739	0.3	Testers_CVOO
DTA	2NPLGBM	0.3914	0.04501	0.00636537	0.3	Testers_CVOO
DTS	2NPLGBM	0.38387	0.0367542	0.00519782	0.3	Testers_CVOO
GY	2NPLGBM	0.295401	0.0376111	0.00531901	0.3	Testers_CVOO
PH	2NPLGBM	0.387613	0.0491492	0.00695074	0.3	Testers_CVOO
DTA	GBLUP_ADD	0.234839	0.0270442	0.00382463	0.3	Testers_CVOO
DTA	GBLUP_ADDOM	0.234839	0.0270442	0.00382463	0.3	Testers_CVOO
DTS	GBLUP_ADD	0.251015	0.0259485	0.00366967	0.3	Testers_CVOO
DTS	GBLUP_ADDOM	0.251112	0.025963	0.00367172	0.3	Testers_CVOO
GY	GBLUP_ADD	0.229934	0.0300206	0.00424555	0.3	Testers_CVOO
GY	GBLUP_ADDOM	0.245528	0.0282742	0.00399857	0.3	Testers_CVOO
PH	GBLUP_ADD	0.368744	0.0367639	0.0051992	0.3	Testers_CVOO
PH	GBLUP_ADDOM	0.375645	0.0352816	0.00498958	0.3	Testers_CVOO
